# Supplementary material for: Accurate genetic and environmental covariance estimation with composite likelihood in genome-wide association studies
Source: PLoS Genet. 2021 Jan 4;17(1):e1009293. doi: 10.1371/journal.pgen.1009293 (PMC7808654; doi:10.1371/journal.pgen.1009293)
Supplement: S1 Table — The table lists the phenotype name, category, abbreviation, number of individuals, reference, and downloaded websites for each of the 22 traits. (XLSX) [file pgen.1009293.s012.xlsx]

## Sheet: Sheet1
Table S1 Information for the summary statistics of 22 traits from 5 GWAS studies. The table lists the phenotype name, category, abbreviation, number of individuals, reference, and downloaded websites for each of the 22 traits.
Phenotype	Study Category	Abbreviation	# of Samples	Reference	Web				Study Indicator
Birth length	Birth Trait	BL	28459	1	http://egg-consortium.org/				1
Birth weight	Birth Trait	BW	26836	2	http://egg-consortium.org/				1
Infant Head Circumference	Birth Trait	HC	10768	3	http://egg-consortium.org/				1
Pubertal Growth	Birth Trait	PG	10799	4	http://egg-consortium.org/				1
Childhood body mass index	Birth Trait	Child_BMI	35668	5	http://egg-consortium.org/				1
Bone density in the femoral neck	Anthropometric	FNBMD	32961	6	http://www.gefos.org/?q=content/data-release-2012				2
Bone density in the lumbar spine	Anthropometric	LSBMD	31800	7	http://www.gefos.org/?q=content/data-release-2012				2
Height	Anthropometric	Height	253288	7	https://portals.broadinstitute.org/collaboration/giant/index.php/GIANT_consortium_data_files				3
BMI	Anthropometric	BMI	681275	8	https://portals.broadinstitute.org/collaboration/giant/index.php/GIANT_consortium_data_files				3
Hand grip strength left	Anthropometric	HGSL	335821	9	http://www.nealelab.is/blog/2017/7/19/rapid-gwas-of-thousands-of-phenotypes-for-337000-samples-in-the-uk-biobank				4
Systolic Bolld Pressure	Anthropometric	SBP	317754	9	http://www.nealelab.is/blog/2017/7/19/rapid-gwas-of-thousands-of-phenotypes-for-337000-samples-in-the-uk-biobank				4
Pulse Rate	Anthropometric	PR	317756	9	http://www.nealelab.is/blog/2017/7/19/rapid-gwas-of-thousands-of-phenotypes-for-337000-samples-in-the-uk-biobank				4
Diastolic blood pressure, automated reading	Anthropometric	DBP	317756	9	http://www.nealelab.is/blog/2017/7/19/rapid-gwas-of-thousands-of-phenotypes-for-337000-samples-in-the-uk-biobank				4
Number of self-reported non-cancer illness	Medical Condition	NNI	337159	9	http://www.nealelab.is/blog/2017/7/19/rapid-gwas-of-thousands-of-phenotypes-for-337000-samples-in-the-uk-biobank				4
Mean time to correct identify matches	Cognitive Funciton	TIM	335139	9	http://www.nealelab.is/blog/2017/7/19/rapid-gwas-of-thousands-of-phenotypes-for-337000-samples-in-the-uk-biobank				4
White Blood Cell Count	Hematological Trait	WBC	350470	9	http://www.nealelab.is/blog/2017/7/19/rapid-gwas-of-thousands-of-phenotypes-for-337000-samples-in-the-uk-biobank				4
Red blood cell count	Hematological Trait	RBC	350475	9	http://www.nealelab.is/blog/2017/7/19/rapid-gwas-of-thousands-of-phenotypes-for-337000-samples-in-the-uk-biobank				4
Platelet Count	Hematological Trait	PLT	350474	9	http://www.nealelab.is/blog/2017/7/19/rapid-gwas-of-thousands-of-phenotypes-for-337000-samples-in-the-uk-biobank				4
High-density lipoproteins	Metobolic	HDL	97749	10	http://csg.sph.umich.edu/willer/public/lipids2013/				5
Low-density lipoproteins	Metobolic	LDL	93354	10	http://csg.sph.umich.edu/willer/public/lipids2013/				5
Total cholesterol	Metobolic	TC	100184	10	http://csg.sph.umich.edu/willer/public/lipids2013/				5
Triglycerides	Metobolic	TG	94461	10	http://csg.sph.umich.edu/willer/public/lipids2013/				5
Reference
1	van der Valk RJP, Kreiner-Møller E, Kooijman MN, Guxens M, Stergiakouli E, Sääf A, et al. A novel common variant in DCST2 is associated with length in early life and height in adulthood. Hum Mol Genet. 2015;24(4):1155–68.
2	Horikoshi M, Yaghootkar H, Mook-Kanamori DO, Sovio U, Taal HR, Hennig BJ, et al. New loci associated with birth weight identify genetic links between intrauterine growth and adult height and metabolism. Nat Genet. 2013;45(1):76–82.
3	Rob Taal H, St Pourcain B, Thiering E, Das S, Mook-Kanamori DO, Warrington NM, et al. Common variants at 12q15 and 12q24 are associated with infant head circumference. Nat Genet. 2012;44(5):532–8.
4	Cousminer DL, Berry DJ, Timpson NJ, Ang W, Thiering E, Byrne EM, et al. Genome-wide association and longitudinal analyses reveal genetic loci linking pubertal height growth, pubertal timing and childhood adiposity. Hum Mol Genet. 2013;22(13):2735–47.
5	Felix JF, Bradfield JP, Monnereau C, Van Der Valk RJP, Stergiakouli E, Chesi A, et al. Genome-wide association analysis identifies three new susceptibility loci for childhood body mass index. Hum Mol Genet. 2016;25(2):389–403.
6	Estrada K, Styrkarsdottir U, Evangelou E, Hsu YH, Duncan EL, Ntzani EE, et al. Genome-wide meta-analysis identifies 56 bone mineral density loci and reveals 14 loci associated with risk of fracture. Nat Genet. 2012;
7	Wood AR, Esko T, Yang J, Vedantam S, Pers TH, Gustafsson S, et al. Defining the role of common variation in the genomic and biological architecture of adult human height. Nat Genet. 2014;46(11):1173–86.
8	Randall JC, Winkler TW, Kutalik Z, Berndt SI, Jackson AU, Monda KL, et al. Sex-stratified Genome-wide Association Studies Including 270,000 Individuals Show Sexual Dimorphism in Genetic Loci for Anthropometric Traits. PLoS Genet. 2013;9(6).
9	Abbott L, Bryant S, Churchhouse C, Ganna A, Howrigan D, Palmer D, et al. UK Biobank — Neale lab [Internet]. 2018. Available from: http://www.nealelab.is/uk-biobank/
10	Willer CJ, Schmidt EM, Sengupta S, Peloso GM, Gustafsson S, Kanoni S, et al. Discovery and refinement of loci associated with lipid levels. Nat Genet. 2013;45(11):1274–85.
