# Supplementary material for: Accurate genetic and environmental covariance estimation with composite likelihood in genome-wide association studies
Source: PLoS Genet. 2021 Jan 4;17(1):e1009293. doi: 10.1371/journal.pgen.1009293 (PMC7808654; doi:10.1371/journal.pgen.1009293)
Supplement: S2 Table — The table lists the phenotype name abbreviation of the first study, phenotype name abbreviation of the second study, genetic covariance, heritability of the first trait, heritability of the second trait, genetic correlation estimates and corresponding p-value of GECKO, LDSC and GNOVA. (XLSX) [file pgen.1009293.s013.xlsx]

## Sheet: Sheet1
Table S2 Genetic covariance estimate of GECKO,GNOVA and LDSC. The table lists the phenotype name abbreviation of the first study, phenotype name abbreviation of the second study, genetic covariance, heritability, correlation estimate and corresponding P value of LDSC, GECKO and GNOVA, and supporting information.
		LDSC					GECKO					GNOVA
Study_1	Study_2	covariance	h2_1	h2_2	correlation	P	covariance	h2_1	h2_2	correlation	P	covariance	h2_1	h2_2	correlation	P	Support
BMI	BL	0.0006	0.1009	0.1194	0.0058	0.8031	0.000987679	0.046818	0.1704	0.0110579	0.225	-0.000916205	0.126689	0.0925834	-0.00845973	0.443679	Lu Q, Li B, Ou D, et al. A Powerful Approach to Estimating Annotation-Stratified Genetic Covariance via GWAS Summary Statistics. Am J Hum Genet. 2017. doi:10.1016/j.ajhg.2017.11.001Bulik-Sullivan B, Finucane HK, Anttila V, et al. An atlas of genetic correlations across human diseases and traits. Nat Genet. 2015. doi:10.1038/ng.3406
BW	BL	0.0477	0.0889	0.1194	0.4627	1.2555e-05	0.0685599	0.143787	0.171945	0.436029	1.10e-06*	0.0424938	0.097617	0.0925834	0.446989	1.42306e-08
BW	BMI	0.0004	0.0889	0.1009	0.0042	0.8583	0.000461479	0.14266	0.0468179	0.0056467	0.546	-0.00169838	0.097617	0.126689	-0.0152722	0.128037
Child_BMI	BL	-0.0037	0.1895	0.1194	-0.0246	0.8174	0.00981903	0.208034	0.170039	0.0522069	0.539	-0.00752498	0.166764	0.0925834	-0.0605602	0.363856
Child_BMI	BMI	0.0036	0.1895	0.1009	0.0258	0.1265	0.00358266	0.208117	0.0468239	0.0362926	0.000483	0.00177461	0.166764	0.126689	0.0122091	0.0728205
Child_BMI	BW	0.0178	0.1895	0.0889	0.1374	0.1562	0.0257551	0.20807	0.142448	0.1496	0.0605	0.0171214	0.166764	0.097617	0.134191	0.0166011
DBP	BL	-0.0016	0.0952	0.1194	-0.015	0.5253	0.000101488	0.122886	0.170575	0.000700983	0.903	-0.000189233	0.118408	0.0925834	-0.00180734	0.808852
DBP	BMI	0.0067	0.0952	0.1009	0.0683	0.0001	0.0101942	0.122936	0.0469712	0.134152	2.45e-20*	-0.0274414	0.118408	0.126689	-0.22405	3.51331e-21
DBP	BW	0.0039	0.0952	0.0889	0.0426	0.0855	-0.000576674	0.122887	0.142807	-0.00435314	0.513	-0.000498443	0.118408	0.097617	-0.0046362	0.531892
DBP	Child_BMI	0.0033	0.0952	0.1895	0.0247	0.1077	0.000499567	0.122886	0.209145	0.00311615	0.483	0.000851708	0.118408	0.166764	0.00606106	0.226632
FNBMD	BL	0.0083	0.211	0.1194	0.0524	0.5387	0.00421817	0.120314	0.169801	0.0295118	0.62	0.00421732	0.101866	0.0925834	0.0434266	0.543353
FNBMD	BMI	-0.0013	0.211	0.1009	-0.0088	0.5175	-0.000254794	0.12262	0.0468181	-0.00336281	0.711	-0.000309852	0.101866	0.126689	-0.00272754	0.767863
FNBMD	BW	0.0105	0.211	0.0889	0.0768	0.4185	0.00137811	0.120337	0.142177	0.0105359	0.843	0.000392067	0.101866	0.097617	0.00393172	0.958851
FNBMD	Child_BMI	0.0105	0.211	0.1895	0.0524	0.3983	0.00611136	0.120507	0.208372	0.0385666	0.406	0.00513968	0.101866	0.166764	0.0394339	0.475288
FNBMD	DBP	-0.0034	0.211	0.0952	-0.0242	0.0947	0.000144592	0.12273	0.122886	0.00117738	0.829	0.000386205	0.101866	0.118408	0.00351652	0.554465
HDL	BL	-0.0027	0.1963	0.1194	-0.018	0.4645	-0.00218914	0.110851	0.170319	-0.0159321	0.0705	-0.00151543	0.0769008	0.0925834	-0.0179599	0.0473335
HDL	BMI	-0.0347	0.1963	0.1009	-0.2466	2.7221e-11	-0.0628362	0.141411	0.0523168	-0.730546	5.78e-87*	0.00326757	0.0769008	0.126689	0.0331047	0.0272083	Lu Q, Li B, Ou D, et al. A Powerful Approach to Estimating Annotation-Stratified Genetic Covariance via GWAS Summary Statistics. Am J Hum Genet. 2017. doi:10.1016/j.ajhg.2017.11.001Bulik-Sullivan B, Finucane HK, Anttila V, et al. An atlas of genetic correlations across human diseases and traits. Nat Genet. 2015. doi:10.1038/ng.3406
HDL	BW	-0.002	0.1963	0.0889	-0.0155	0.5292	-0.000927792	0.110849	0.142516	-0.00738163	0.457	-0.000779593	0.0769008	0.097617	-0.00899787	0.409877
HDL	Child_BMI	7.7623e-05	0.1963	0.1895	0.0004	0.9819	-0.00195599	0.110851	0.208643	-0.0128616	0.102	-0.00149648	0.0769008	0.166764	-0.0132146	0.0799609
HDL	DBP	-0.0029	0.1963	0.0952	-0.0209	0.2768	-0.00638708	0.136172	0.122908	-0.0493706	1.92e-04*	-0.00417476	0.0769008	0.118408	-0.0437497	0.00192126
HDL	FNBMD	-0.0012	0.1963	0.211	-0.006	0.685	-0.00100169	0.110851	0.122143	-0.00860852	0.302	-0.00051052	0.0769008	0.101866	-0.0057681	0.511219
Head_Cir	BL	0.0837	0.1518	0.1194	0.6218	0.0002	0.0577534	0.299022	0.170295	0.255932	0.0241	0.0739432	0.146811	0.0925834	0.634239	3.58943e-09
Head_Cir	BMI	-0.0026	0.1518	0.1009	-0.0212	0.371	0.00206052	0.295138	0.0468189	0.0175289	0.0341	0.00269231	0.146811	0.126689	0.0197413	0.122023
Head_Cir	BW	0.0537	0.1518	0.0889	0.4627	0.0059	0.050993	0.298263	0.142237	0.247574	0.016	0.057971	0.146811	0.097617	0.48425	8.87476e-06
Head_Cir	Child_BMI	0.0681	0.1518	0.1895	0.4014	0.0007	0.0571225	0.30056	0.207861	0.228536	0.0092	0.0624061	0.146811	0.166764	0.398838	8.51867e-10
Head_Cir	DBP	0.0014	0.1518	0.0952	0.012	0.6984	-0.00261011	0.295741	0.122888	-0.0136914	0.0504	-0.00181511	0.146811	0.118408	-0.0137668	0.170165
Head_Cir	FNBMD	0.0199	0.1518	0.211	0.1112	0.2984	0.0116219	0.293485	0.120085	0.0619068	0.246	0.0172918	0.146811	0.101866	0.141399	0.133723
Head_Cir	HDL	-0.0002	0.1518	0.1963	-0.001	0.9717	-0.00220884	0.294818	0.110847	-0.0122187	0.185	-0.00136882	0.146811	0.0769008	-0.0128826	0.26039
Height	BL	-0.0016	0.2476	0.1194	-0.0091	0.6537	0.0034157	0.340979	0.169506	0.0142077	0.00639	-0.00242921	0.419792	0.0925834	-0.012322	0.137932
Height	BMI	-0.01	0.2476	0.1009	-0.063	0.0231	-0.0139884	0.340993	0.0468528	-0.110669	3.56e-25*	0.0421401	0.419792	0.126689	0.18273	5.38281e-22
Height	BW	0.0023	0.2476	0.0889	0.0156	0.4881	0.00610319	0.340981	0.142151	0.0277216	5.97e-10*	-0.00170792	0.419792	0.097617	-0.00843701	0.176559	Lu Q, Li B, Ou D, et al. A Powerful Approach to Estimating Annotation-Stratified Genetic Covariance via GWAS Summary Statistics. Am J Hum Genet. 2017. doi:10.1016/j.ajhg.2017.11.001Bulik-Sullivan B, Finucane HK, Anttila V, et al. An atlas of genetic correlations across human diseases and traits. Nat Genet. 2015. doi:10.1038/ng.3406
Height	Child_BMI	0.0047	0.2476	0.1895	0.0218	0.1361	-0.000853154	0.340978	0.208815	-0.0031973	0.472	-0.000398715	0.419792	0.166764	-0.00150693	0.750104
Height	DBP	-0.0031	0.2476	0.0952	-0.02	0.2653	-0.00731606	0.344061	0.12288	-0.035581	4.55e-19*	-0.02951	0.419792	0.118408	-0.132361	1.80925e-09
Height	FNBMD	-0.0036	0.2476	0.211	-0.0159	0.2557	0.000282112	0.340978	0.122681	0.00137934	0.768	0.00122481	0.419792	0.101866	0.00592295	0.372084
Height	HDL	0.0024	0.2476	0.1963	0.011	0.7036	-0.00907552	0.340991	0.131367	-0.0428803	3.86e-08*	0.00214593	0.419792	0.0769008	0.0119435	0.335593
Height	Head_Cir	0.0097	0.2476	0.1518	0.05	0.043	0.00681959	0.340978	0.295282	0.021492	2.45e-05*	0.00342122	0.419792	0.146811	0.0137811	0.0771555	Lu Q, Li B, Ou D, et al. A Powerful Approach to Estimating Annotation-Stratified Genetic Covariance via GWAS Summary Statistics. Am J Hum Genet. 2017. doi:10.1016/j.ajhg.2017.11.001Bulik-Sullivan B, Finucane HK, Anttila V, et al. An atlas of genetic correlations across human diseases and traits. Nat Genet. 2015. doi:10.1038/ng.3406
HG	BL	-0.0051	0.0856	0.1194	-0.0501	0.0411	0.000570968	0.101688	0.170558	0.00433552	0.487	-0.000247886	0.098083	0.0925834	-0.00260128	0.741751
HG	BMI	0.0005	0.0856	0.1009	0.0058	0.7432	0.000694571	0.101684	0.0468189	0.0100665	0.501	0.0105028	0.098083	0.126689	0.0942189	6.60358e-05
HG	BW	-0.0015	0.0856	0.0889	-0.0169	0.461	0.000888993	0.101688	0.142795	0.00737748	0.235	0.000531368	0.098083	0.097617	0.00543045	0.477613
HG	Child_BMI	0.0002	0.0856	0.1895	0.0015	0.9244	0.000957468	0.101687	0.209139	0.0065656	0.208	0.00107625	0.098083	0.166764	0.00841519	0.161481
HG	DBP	-0.0061	0.0856	0.0952	-0.068	0.0317	-0.00793986	0.101716	0.122927	-0.0710057	0.0483	-0.00824773	0.098083	0.118408	-0.0765327	7.03469e-05
HG	FNBMD	0.0013	0.0856	0.211	0.0097	0.4881	0.00126875	0.101687	0.122725	0.0113573	0.0515	0.00116305	0.098083	0.101866	0.0116355	0.115729
HG	HDL	0.0014	0.0856	0.1963	0.0104	0.562	-0.000658448	0.101676	0.13645	-0.00559019	0.652	-3.6403e-05	0.098083	0.0769008	-0.000419155	0.972856
HG	Head_Cir	0.0017	0.0856	0.1518	0.0148	0.5817	0.000545775	0.101687	0.295626	0.00314781	0.624	0.000429607	0.098083	0.146811	0.0035801	0.725583
HG	Height	0.0163	0.0856	0.2476	0.112	1.497e-06	0.0261011	0.101616	0.344375	0.139528	2.94e-25*	0.078093	0.098083	0.419792	0.384856	5.19567e-31
LDL	BL	0.0011	0.1786	0.1194	0.0076	0.7665	-0.000609632	0.0882652	0.170163	-0.0049744	0.605	1.68103e-05	0.0676316	0.0925834	0.000212439	0.984068
LDL	BMI	-0.0005	0.1786	0.1009	-0.0038	0.9073	0.016445	0.107038	0.0471327	0.231528	4.14e-09*	-0.00179153	0.0676316	0.126689	-0.0193544	0.194316	Fall T, Hägg S, Mägi R, et al. The Role of Adiposity in Cardiometabolic Traits: A Mendelian Randomization Analysis. PLoS Med. 2013. doi:10.1371/journal.pmed.1001474
LDL	BW	-0.0004	0.1786	0.0889	-0.0031	0.9003	-0.000395902	0.0882671	0.142392	-0.00353139	0.722	-0.000181829	0.0676316	0.097617	-0.00223782	0.839791
LDL	Child_BMI	-0.0012	0.1786	0.1895	-0.0064	0.715	-0.000443664	0.0882709	0.208147	-0.00327311	0.706	-0.000949907	0.0676316	0.166764	-0.00894447	0.216177
LDL	DBP	0.0019	0.1786	0.0952	0.0144	0.5012	0.00153541	0.109156	0.122872	0.0132579	0.293	0.00150043	0.0676316	0.118408	0.0167668	0.190284
LDL	FNBMD	0.0014	0.1786	0.211	0.0072	0.6564	0.00130977	0.0882702	0.12187	0.0126282	0.195	0.000486095	0.0676316	0.101866	0.00585642	0.547383
LDL	HDL	-0.0161	0.1786	0.1963	-0.086	0.1847	-0.00113703	0.0881943	0.109593	-0.0115654	0.836	0.00235836	0.0676316	0.0769008	0.0327017	0.467057
LDL	Head_Cir	-0.005	0.1786	0.1518	-0.0303	0.3011	-0.001584	0.0882516	0.294439	-0.00982646	0.388	-0.00172723	0.0676316	0.146811	-0.017334	0.233083
LDL	Height	-0.0141	0.1786	0.2476	-0.0669	0.0174	-0.0305816	0.107259	0.341028	-0.1599	2.96e-13*	-0.00744946	0.0676316	0.419792	-0.0442113	0.00110878	Nelson CP, Hamby SE, Saleheen D, et al. Genetically determined height and coronary artery disease. N Engl J Med. 2015. doi:10.1056/NEJMoa1404881
LDL	HG	-0.0011	0.1786	0.0856	-0.0089	0.6502	-0.000151653	0.109494	0.10167	-0.00143734	0.912	9.30749e-05	0.0676316	0.098083	0.00114278	0.92695
LSBMD	BL	0.0033	0.1804	0.1194	0.0225	0.8238	0.00375018	0.12122	0.169757	0.0261427	0.658	0.00337709	0.0956754	0.0925834	0.0358819	0.674519
LSBMD	BMI	0.0022	0.1804	0.1009	0.0163	0.2581	-0.000144454	0.122214	0.0468181	-0.00190969	0.828	-0.000429291	0.0956754	0.126689	-0.00389926	0.655333
LSBMD	BW	0.0126	0.1804	0.0889	0.0991	0.3071	0.00330028	0.121275	0.142183	0.0251328	0.672	0.00276643	0.0956754	0.097617	0.0286257	0.735629
LSBMD	Child_BMI	0.0169	0.1804	0.1895	0.0913	0.1396	0.0142976	0.121837	0.208714	0.0896599	0.0499	0.0152585	0.0956754	0.166764	0.120798	0.0401023
LSBMD	DBP	-0.0014	0.1804	0.0952	-0.0109	0.4677	-0.000983215	0.122327	0.122887	-0.00801928	0.227	-0.000767056	0.0956754	0.118408	-0.00720671	0.308071
LSBMD	FNBMD	0.1381	0.1804	0.211	0.7081	7.9716e-60	0.0980761	0.130624	0.128774	0.756204	7.71e-09*	0.136626	0.0956754	0.101866	1.38394	1.02702e-23	Lu Q, Li B, Ou D, et al. A Powerful Approach to Estimating Annotation-Stratified Genetic Covariance via GWAS Summary Statistics. Am J Hum Genet. 2017. doi:10.1016/j.ajhg.2017.11.001Bulik-Sullivan B, Finucane HK, Anttila V, et al. An atlas of genetic correlations across human diseases and traits. Nat Genet. 2015. doi:10.1038/ng.3406
LSBMD	HDL	0.0014	0.1804	0.1963	0.0075	0.6436	-0.00124462	0.121978	0.11085	-0.0107035	0.234	-0.000935005	0.0956754	0.0769008	-0.0109006	0.219862
LSBMD	Head_Cir	0.0163	0.1804	0.1518	0.0983	0.4348	0.00677004	0.120865	0.293104	0.0359691	0.521	0.00648755	0.0956754	0.146811	0.0547396	0.598441
LSBMD	Height	-0.0006	0.1804	0.2476	-0.0027	0.8499	0.00321959	0.122265	0.340979	0.0157683	0.0024	0.00271039	0.0956754	0.419792	0.0135243	0.0217184
LSBMD	HG	-0.0011	0.1804	0.0856	-0.0087	0.6169	0.00100658	0.122314	0.101687	0.00902558	0.171	0.000862361	0.0956754	0.098083	0.0089021	0.262523
LSBMD	LDL	-2.97e-05	0.1804	0.1786	-0.0002	0.9926	0.0010951	0.12169	0.0882664	0.0105664	0.301	0.000233978	0.0956754	0.0676316	0.00290871	0.791796
MTI	BL	-0.0015	0.0587	0.1194	-0.0175	0.4548	0.000914707	0.0724674	0.170515	0.00822866	0.171	0.000705324	0.0692827	0.0925834	0.00880663	0.270655
MTI	BMI	-0.0012	0.0587	0.1009	-0.0151	0.4038	-0.00105239	0.072468	0.0468182	-0.0180674	0.213	-0.00630225	0.0692827	0.126689	-0.0672687	0.00648745
MTI	BW	0.0002	0.0587	0.0889	0.0028	0.9136	-0.000274733	0.072467	0.142758	-0.0027011	0.693	-0.000301289	0.0692827	0.097617	-0.0036636	0.650307
MTI	Child_BMI	-1.1887e-05	0.0587	0.1895	-0.0001	0.9943	-0.0015958	0.0724677	0.209141	-0.0129625	0.0223	-0.00104858	0.0692827	0.166764	-0.00975527	0.0812201
MTI	DBP	0.0037	0.0587	0.0952	0.0488	0.0837	0.00427916	0.0724653	0.122886	0.0453463	0.438	0.00422787	0.0692827	0.118408	0.0466787	0.00799206
MTI	FNBMD	0.0024	0.0587	0.211	0.0215	0.1574	-0.000624278	0.0724672	0.122702	-0.00662036	0.285	-0.000591091	0.0692827	0.101866	-0.00703603	0.30456
MTI	HDL	0.0008	0.0587	0.1963	0.0079	0.6539	3.95274e-05	0.072468	0.136448	0.000397504	0.971	0.000292469	0.0692827	0.0769008	0.00400684	0.697746
MTI	Head_Cir	0.0024	0.0587	0.1518	0.0255	0.406	-0.000442756	0.0724671	0.295487	-0.00302569	0.69	-0.000161955	0.0692827	0.146811	-0.00160585	0.881776
MTI	Height	-0.003	0.0587	0.2476	-0.0246	0.1354	-0.0032386	0.072474	0.344178	-0.0205057	0.0139	-0.0102859	0.0692827	0.419792	-0.0603133	0.000262072
MTI	HG	-0.0117	0.0587	0.0856	-0.1644	1.4222e-09	-0.0115421	0.0724661	0.101698	-0.13445	1.59e-08*	-0.0114229	0.0692827	0.098083	-0.13857	2.63952e-15	Lu Q, Li B, Ou D, et al. A Powerful Approach to Estimating Annotation-Stratified Genetic Covariance via GWAS Summary Statistics. Am J Hum Genet. 2017. doi:10.1016/j.ajhg.2017.11.001Bulik-Sullivan B, Finucane HK, Anttila V, et al. An atlas of genetic correlations across human diseases and traits. Nat Genet. 2015. doi:10.1038/ng.3406
MTI	LDL	0.0012	0.0587	0.1786	0.0116	0.5482	-0.000908987	0.0724661	0.109501	-0.0102042	0.41	-3.84763e-05	0.0692827	0.0676316	-0.00056209	0.962364
MTI	LSBMD	-0.0009	0.0587	0.1804	-0.0084	0.6255	-0.00114122	0.0724671	0.122297	-0.0121225	0.0499	-0.00113311	0.0692827	0.0956754	-0.0139174	0.0542312
NNI	BL	-0.0015	0.0489	0.1194	-0.0193	0.3869	-0.000569597	0.0573393	0.170488	-0.00576096	0.466	-0.000410663	0.0554736	0.0925834	-0.00573029	0.542455
NNI	BMI	0.0043	0.0489	0.1009	0.0614	0.0007	0.00801234	0.0573832	0.0469864	0.154305	2.19e-26*	-0.0259446	0.0554736	0.126689	-0.309481	5.16557e-38
NNI	BW	-0.0018	0.0489	0.0889	-0.0278	0.2654	-0.000184475	0.0573392	0.142738	-0.00203912	0.766	-0.000250276	0.0554736	0.097617	-0.00340106	0.706877
NNI	Child_BMI	-0.0036	0.0489	0.1895	-0.0372	0.0394	0.000357696	0.0573394	0.20912	0.00326656	0.564	8.54805e-05	0.0554736	0.166764	0.000888735	0.880154
NNI	DBP	0.031	0.0489	0.0952	0.4541	2.6148e-57	0.0338433	0.0573237	0.122783	0.403401	4.68e-44*	0.0318316	0.0554736	0.118408	0.392758	1.34946e-57
NNI	FNBMD	0.0011	0.0489	0.211	0.0113	0.4662	0.000145096	0.0573391	0.122684	0.00172996	0.793	0.000323507	0.0554736	0.101866	0.00430354	0.589957
NNI	HDL	-0.0027	0.0489	0.1963	-0.027	0.2148	-0.00770443	0.057369	0.136615	-0.0870268	3.85e-14*	-0.00462939	0.0554736	0.0769008	-0.0708786	1.69419e-08
NNI	Head_Cir	-0.0052	0.0489	0.1518	-0.0606	0.0617	-0.000643574	0.0573391	0.295404	-0.00494498	0.544	-0.00109791	0.0554736	0.146811	-0.012166	0.28693
NNI	Height	-0.0015	0.0489	0.2476	-0.0135	0.4365	-0.00273119	0.0573309	0.34435	-0.0194383	0.00839	-0.0224522	0.0554736	0.419792	-0.147129	1.41519e-14
NNI	HG	-0.017	0.0489	0.0856	-0.2628	2.0803e-17	-0.0179263	0.0573197	0.101671	-0.234823	5.17e-15*	-0.0172159	0.0554736	0.098083	-0.233394	1.65713e-24
NNI	LDL	0.0019	0.0489	0.1786	0.02	0.3361	0.00526397	0.0573168	0.109814	0.0663503	5.59e-06*	0.00312434	0.0554736	0.0676316	0.0510083	8.92186e-05
NNI	LSBMD	0.002	0.0489	0.1804	0.0213	0.2239	-0.000342682	0.0573394	0.122274	-0.00409258	0.577	-0.000127304	0.0554736	0.0956754	-0.00174743	0.836044
NNI	MTI	-0.0001	0.0489	0.0587	-0.0025	0.937	-0.000296784	0.057341	0.0724699	-0.00460393	0.92	-0.00147705	0.0554736	0.0692827	-0.0238254	0.231607
PG	BL	0.0008	0.2727	0.1194	0.0046	0.9721	-0.00198122	0.362481	0.168205	-0.00802361	0.924	-0.000619697	0.281502	0.0925834	-0.00383859	0.96372
PG	BMI	-0.0025	0.2727	0.1009	-0.015	0.4488	0.00285213	0.366754	0.0468198	0.0217654	0.00932	0.00272705	0.281502	0.126689	0.0144405	0.153284
PG	BW	0.0075	0.2727	0.0889	0.0481	0.7391	-0.00454173	0.362901	0.140977	-0.0200795	0.825	0.0122403	0.281502	0.097617	0.0738394	0.356565
PG	Child_BMI	0.1144	0.2727	0.1895	0.5034	8.8638e-09	0.0913125	0.373902	0.208389	0.327125	0.00024	0.104088	0.281502	0.166764	0.480404	1.25481e-13
PG	DBP	0.0005	0.2727	0.0952	0.0028	0.8862	-0.000817086	0.36737	0.122887	-0.0038456	0.531	-0.000643151	0.281502	0.118408	-0.00352275	0.615318
PG	FNBMD	0.0151	0.2727	0.211	0.0631	0.4702	0.0119937	0.365347	0.120167	0.0572411	0.31	0.0144015	0.281502	0.101866	0.0850456	0.255623
PG	HDL	-0.0023	0.2727	0.1963	-0.0098	0.6489	-0.0022133	0.366121	0.110846	-0.0109867	0.178	-0.00310922	0.281502	0.0769008	-0.0211322	0.0105361
PG	Head_Cir	0.0101	0.2727	0.1518	0.0496	0.7413	0.0193008	0.361141	0.292883	0.0593457	0.701	-0.0183587	0.281502	0.146811	-0.0903071	0.366202
PG	Height	0.0026	0.2727	0.2476	0.0101	0.6128	-0.00765661	0.366434	0.340982	-0.0216607	1.24e-06*	0.00133117	0.281502	0.419792	0.00387235	0.520191	He Q, Karlberg J. BMI in childhood and its association with height gain, timing of puberty, and final height. Pediatr Res. 2001. doi:10.1203/00006450-200102000-00019
PG	HG	0.0012	0.2727	0.0856	0.0076	0.7034	-0.000475231	0.367305	0.101687	-0.002459	0.629	-7.7387e-06	0.281502	0.098083	-4.65726e-05	0.994379
PG	LDL	0.0005	0.2727	0.1786	0.0022	0.9229	-0.00174478	0.366174	0.0882543	-0.00970573	0.356	-0.00202154	0.281502	0.0676316	-0.014651	0.131301
PG	LSBMD	0.0107	0.2727	0.1804	0.0481	0.6222	0.0200905	0.366229	0.121405	0.0952788	0.127	0.0271018	0.281502	0.0956754	0.165142	0.0552785
PG	MTI	-0.0034	0.2727	0.0587	-0.027	0.2264	0.000795651	0.367178	0.0724671	0.00487768	0.441	0.000762772	0.281502	0.0692827	0.00546187	0.480986
PG	NNI	-0.0066	0.2727	0.0489	-0.0569	0.0141	-0.000542901	0.367097	0.0573389	-0.00374201	0.585	-0.00122468	0.281502	0.0554736	-0.00980027	0.225044
PLT	BL	0.0039	0.1523	0.1194	0.0293	0.1484	0.00118288	0.213681	0.170655	0.00619435	0.213	0.000764097	0.218194	0.0925834	0.00537602	0.399963
PLT	BMI	-0.0046	0.1523	0.1009	-0.0374	0.0329	-0.00270214	0.213677	0.0467924	-0.0270235	0.0545	-0.00530867	0.218194	0.126689	-0.0319297	0.112647
PLT	BW	0.0049	0.1523	0.0889	0.0418	0.0539	0.00198141	0.213681	0.142845	0.0113412	0.0384	0.00182522	0.218194	0.097617	0.0125064	0.0612152
PLT	Child_BMI	-0.002	0.1523	0.1895	-0.012	0.4413	-0.00169549	0.213681	0.209088	-0.00802137	0.078	-0.00129509	0.218194	0.166764	-0.00678935	0.157656
PLT	DBP	0.0059	0.1523	0.0952	0.0493	0.133	0.00683742	0.2137	0.122836	0.0422015	0.204	0.00225733	0.218194	0.118408	0.0140437	0.537639
PLT	FNBMD	0.0011	0.1523	0.211	0.0061	0.6258	9.44519e-05	0.213681	0.122705	0.000583306	0.918	0.000372485	0.218194	0.101866	0.00249846	0.660843
PLT	HDL	0.0017	0.1523	0.1963	0.0097	0.665	0.00033578	0.213641	0.13592	0.00197048	0.863	0.00136386	0.218194	0.0769008	0.0105289	0.383048
PLT	Head_Cir	-0.0082	0.1523	0.1518	-0.0543	0.0373	0.00167497	0.213682	0.296068	0.00665929	0.175	0.000337291	0.218194	0.146811	0.00188454	0.810333
PLT	Height	-0.0094	0.1523	0.2476	-0.0482	0.0147	-0.0154282	0.213651	0.343844	-0.0569222	5.07e-08*	-0.0392738	0.218194	0.419792	-0.129767	5.65906e-10
PLT	HG	-0.0105	0.1523	0.0856	-0.0917	0.0024	-0.011716	0.213773	0.10166	-0.0794743	0.0138	-0.0117429	0.218194	0.098083	-0.0802711	4.67715e-05
PLT	LDL	0.0007	0.1523	0.1786	0.0044	0.8831	0.00602389	0.213657	0.109309	0.0394176	0.0463	0.00410066	0.218194	0.0676316	0.0337565	0.0755846
PLT	LSBMD	-1.4849e-05	0.1523	0.1804	-8.9596e-05	0.9951	0.000882559	0.213682	0.12229	0.00545965	0.273	0.000382542	0.218194	0.0956754	0.00264764	0.656744
PLT	MTI	0.0004	0.1523	0.0587	0.0046	0.8756	0.00166322	0.213763	0.0724777	0.0133623	0.64	-0.00153335	0.218194	0.0692827	-0.0124712	0.430545
PLT	NNI	0.0042	0.1523	0.0489	0.0489	0.1121	0.00524871	0.21383	0.0573029	0.0474166	0.1	0.00476929	0.218194	0.0554736	0.0433501	0.0232185
PLT	PG	0.0008	0.1523	0.2727	0.0041	0.8273	0.00021126	0.213681	0.367522	0.000753862	0.876	0.000271695	0.218194	0.281502	0.00109628	0.855242
PR	BL	-0.0051	0.0939	0.1194	-0.048	0.0807	0.00116169	0.118153	0.17038	0.00818761	0.301	0.000598022	0.118502	0.0925834	0.00570936	0.559745
PR	BMI	0.0005	0.0939	0.1009	0.0052	0.7979	0.000713569	0.120691	0.0468032	0.00949424	0.536	-0.0116424	0.118502	0.126689	-0.0950188	0.000318528
PR	BW	0.001	0.0939	0.0889	0.0108	0.7098	0.00205169	0.118153	0.142635	0.0158044	0.0783	0.00195407	0.118502	0.097617	0.0181683	0.0769154
PR	Child_BMI	-0.0019	0.0939	0.1895	-0.014	0.4455	0.00190164	0.118154	0.209125	0.0120977	0.0722	0.00145446	0.118502	0.166764	0.0103463	0.113834
PR	DBP	0.0269	0.0939	0.0952	0.285	1.6343e-17	0.0280473	0.122238	0.122913	0.228818	5.85e-11*	0.0259673	0.118502	0.118408	0.219216	2.69993e-17
PR	FNBMD	7.1285e-05	0.0939	0.211	0.0005	0.9781	0.000896129	0.118152	0.122365	0.00745284	0.3	0.000974031	0.118502	0.101866	0.00886534	0.264995
PR	HDL	0.0018	0.0939	0.1963	0.013	0.619	-0.00445179	0.117922	0.114008	-0.0383945	0.0193	-0.00169007	0.118502	0.0769008	-0.0177042	0.232157
PR	Head_Cir	0.0021	0.0939	0.1518	0.018	0.6129	0.00136965	0.118151	0.295	0.00733632	0.367	0.00124089	0.118502	0.146811	0.00940786	0.458745
PR	Height	-0.0044	0.0939	0.2476	-0.0285	0.1847	-0.0045452	0.12202	0.340976	-0.0222831	0.0261	-0.0110642	0.118502	0.419792	-0.0496065	0.0234243
PR	HG	-0.0059	0.0939	0.0856	-0.0663	0.0729	-0.00595952	0.122361	0.101688	-0.0534264	0.0657	-0.00610605	0.118502	0.098083	-0.0566371	0.0116344
PR	LDL	0.0007	0.0939	0.1786	0.005	0.864	0.0017097	0.117723	0.0917117	0.0164542	0.36	0.000916113	0.118502	0.0676316	0.0102332	0.606024
PR	LSBMD	0.0013	0.0939	0.1804	0.0102	0.6167	-0.000106385	0.118152	0.122516	-0.000884229	0.912	-0.000232521	0.118502	0.0956754	-0.00218373	0.807785
PR	MTI	-0.0016	0.0939	0.0587	-0.0217	0.5901	-0.00171078	0.122368	0.0724672	-0.0181673	0.75	-0.00174379	0.118502	0.0692827	-0.019245	0.446607
PR	NNI	0.0104	0.0939	0.0489	0.1531	4.4062e-05	0.0108936	0.122351	0.0573361	0.130063	0.000591	0.0100738	0.118502	0.0554736	0.124248	1.55087e-08
PR	PG	0.0023	0.0939	0.2727	0.0143	0.553	-0.00169685	0.118152	0.366749	-0.0081515	0.287	-0.00247859	0.118502	0.281502	-0.0135706	0.131867
PR	PLT	0.0159	0.0939	0.1523	0.1331	0.0007	0.0195266	0.122377	0.213682	0.120752	1.91e-04*	0.0143108	0.118502	0.218194	0.0889979	7.09895e-06
RBC	BL	-0.0024	0.1308	0.1194	-0.0192	0.3062	0.00045929	0.178094	0.170634	0.00263468	0.593	-0.000111381	0.179261	0.0925834	-0.000864575	0.885023
RBC	BMI	0.005	0.1308	0.1009	0.0433	0.0071	0.00724294	0.178088	0.046895	0.0792565	1.23e-09*	-0.0117244	0.179261	0.126689	-0.0778	0.000321695
RBC	BW	0.0007	0.1308	0.0889	0.0064	0.7815	0.000277431	0.178094	0.142822	0.00173953	0.729	0.000478425	0.179261	0.097617	0.00361667	0.531967
RBC	Child_BMI	0.0013	0.1308	0.1895	0.008	0.5868	0.00201903	0.178095	0.208916	0.0104672	0.0124	0.00157782	0.179261	0.166764	0.00912561	0.0487258
RBC	DBP	0.0184	0.1308	0.0952	0.1647	5.5213e-07	0.00904223	0.179304	0.123207	0.0608363	0.0241	0.0217395	0.179261	0.118408	0.149216	3.42091e-08
RBC	FNBMD	-0.0029	0.1308	0.211	-0.0176	0.1994	-0.00120981	0.178094	0.122394	-0.00819428	0.184	-0.000968201	0.179261	0.101866	-0.00716487	0.302052
RBC	HDL	-0.0006	0.1308	0.1963	-0.0039	0.8948	-0.0107876	0.177977	0.136022	-0.0693325	3.66e-06*	-0.00524208	0.179261	0.0769008	-0.0446473	0.00607244
RBC	Head_Cir	0.0036	0.1308	0.1518	0.0252	0.3503	-0.00297114	0.178095	0.295601	-0.0129492	0.0187	-0.0017961	0.179261	0.146811	-0.0110716	0.158427
RBC	Height	-0.0012	0.1308	0.2476	-0.0067	0.7452	-0.0036166	0.177854	0.344045	-0.0146205	0.0927	-0.0165847	0.179261	0.419792	-0.060457	0.00541713
RBC	HG	-0.0031	0.1308	0.0856	-0.0296	0.3139	-0.00471031	0.178411	0.101635	-0.0349797	0.315	-0.00169061	0.179261	0.098083	-0.0127498	0.453068
RBC	LDL	0.0078	0.1308	0.1786	0.0513	0.1634	0.00233547	0.178049	0.108777	0.0167817	0.282	0.00262086	0.179261	0.0676316	0.0238028	0.099252
RBC	LSBMD	0.0008	0.1308	0.1804	0.0052	0.713	-0.00155692	0.178095	0.122003	-0.0105622	0.0367	-0.00126567	0.179261	0.0956754	-0.00966449	0.141195
RBC	MTI	-0.0004	0.1308	0.0587	-0.0049	0.8662	-0.000594593	0.178362	0.0724432	-0.00523082	0.909	0.00250007	0.179261	0.0692827	0.0224335	0.1934
RBC	NNI	0.0078	0.1308	0.0489	0.0978	0.0032	0.00784918	0.178366	0.0573314	0.0776197	0.0295	0.00720934	0.179261	0.0554736	0.0722953	8.46087e-05
RBC	PG	-0.0046	0.1308	0.2727	-0.0243	0.2119	-0.000588196	0.178094	0.367614	-0.0022988	0.654	-0.000571643	0.179261	0.281502	-0.00254473	0.698492
RBC	PLT	-0.0156	0.1308	0.1523	-0.1106	0.146	0.000211763	0.176776	0.212159	0.00109347	0.974	-0.0187745	0.179261	0.218194	-0.0949304	0.0246996
RBC	PR	0.0171	0.1308	0.0939	0.1545	9.391e-05	0.0197941	0.178096	0.122199	0.134176	7.80e-06*	0.0173873	0.179261	0.118502	0.119297	8.26924e-07
SBP	BL	-0.0012	0.1074	0.1194	-0.0105	0.6169	0.00079642	0.133189	0.170586	0.00528368	0.355	0.000555449	0.12856	0.0925834	0.00509125	0.463052
SBP	BMI	0.003	0.1074	0.1009	0.0285	0.0811	0.00499462	0.133164	0.0468627	0.0632258	1.46e-06*	-0.0267749	0.12856	0.126689	-0.2098	2.89992e-22	Moore LL, Visioni AJ, Mustafa Qureshi M, Loring Bradlee M, Curtis Ellison R, D’Agostino R. Weight loss in overweight adults and the long-term risk of hypertension the framingham study. Arch Intern Med. 2005. doi:10.1001/archinte.165.11.1298
SBP	BW	0.0019	0.1074	0.0889	0.0191	0.3974	-0.000660689	0.133189	0.142816	-0.00479043	0.396	-0.000423914	0.12856	0.097617	-0.0037841	0.602689
SBP	Child_BMI	0.0022	0.1074	0.1895	0.0153	0.2849	-1.58134e-05	0.133189	0.20915	-9.47462e-05	0.984	0.000722571	0.12856	0.166764	0.00493487	0.342003
SBP	DBP	0.0678	0.1074	0.0952	0.6709	9.7784e-171	0.019039	0.15729	0.145002	0.126068	8.51e-06*	0.0699344	0.12856	0.118408	0.566823	2.44403e-44
SBP	FNBMD	-0.0009	0.1074	0.211	-0.0058	0.6734	-0.000799663	0.133189	0.12274	-0.00625432	0.274	-0.00024395	0.12856	0.101866	-0.00213173	0.725924
SBP	HDL	-0.0014	0.1074	0.1963	-0.0097	0.5483	-0.00421636	0.133195	0.136138	-0.0313115	0.0137	-0.00340162	0.12856	0.0769008	-0.0342111	0.0167866
SBP	Head_Cir	0.0019	0.1074	0.1518	0.0149	0.5893	-0.00251227	0.13319	0.295766	-0.0126577	0.0454	-0.0016766	0.12856	0.146811	-0.0122039	0.200884
SBP	Height	-0.005	0.1074	0.2476	-0.0309	0.0633	-0.0094999	0.133087	0.344069	-0.0443944	5.05e-08*	-0.0352574	0.12856	0.419792	-0.151768	3.34827e-12	Langenberg C, Hardy R, Kuh D, Wadsworth MEJ. Influence of height, leg and trunk length on pulse pressure, systolic and diastolic blood pressure. J Hypertens. 2003. doi:10.1097/00004872-200303000-00019
SBP	HG	-0.0071	0.1074	0.0856	-0.0743	0.01	-0.00942897	0.133264	0.101742	-0.0809764	0.0136	-0.00799001	0.12856	0.098083	-0.0711537	0.000199917
SBP	LDL	-0.0016	0.1074	0.1786	-0.0118	0.4877	0.000931914	0.133187	0.109161	0.00772877	0.509	0.000586364	0.12856	0.0676316	0.00628839	0.597429
SBP	LSBMD	9.7125e-05	0.1074	0.1804	0.0007	0.9595	-0.00152467	0.133189	0.12234	-0.0119442	0.0458	-0.000923282	0.12856	0.0956754	-0.00832494	0.213313
SBP	MTI	0.0016	0.1074	0.0587	0.0198	0.5054	0.00202031	0.13319	0.0724676	0.0205641	0.686	0.00114804	0.12856	0.0692827	0.0121644	0.535754
SBP	NNI	0.0305	0.1074	0.0489	0.4213	6.4883e-55	0.0333357	0.133104	0.0573059	0.381693	3.43e-45*	0.0319957	0.12856	0.0554736	0.378875	2.83243e-58
SBP	PG	-0.0009	0.1074	0.2727	-0.0055	0.7645	-0.00195628	0.133189	0.367411	-0.00884344	0.15	-0.00176963	0.12856	0.281502	-0.00930229	0.173463
SBP	PLT	0.0137	0.1074	0.1523	0.1069	0.0003	0.0164195	0.133172	0.213669	0.0973378	5.58e-05*	0.0114325	0.12856	0.218194	0.0682601	0.00129911
SBP	PR	0.005	0.1074	0.0939	0.0493	0.1737	0.00469717	0.133197	0.122356	0.036794	0.321	0.00500435	0.12856	0.118502	0.0405445	0.060283
SBP	RBC	0.0099	0.1074	0.1308	0.0837	0.0075	0.00373057	0.133379	0.178545	0.0241745	0.344	0.012391	0.12856	0.179261	0.081623	0.000413778
TC	BL	0.0009	0.1973	0.1194	0.0062	0.7984	-0.000428511	0.100629	0.170198	-0.00327434	0.709	0.000137901	0.0744536	0.0925834	0.00166096	0.866724
TC	BMI	-0.0067	0.1973	0.1009	-0.0475	0.1065	0.005721	0.118559	0.0468255	0.0767827	0.045	-0.00256894	0.0744536	0.126689	-0.026451	0.0756896
TC	BW	0.001	0.1973	0.0889	0.0076	0.7497	-0.000749357	0.100631	0.14245	-0.00625881	0.479	-9.89122e-05	0.0744536	0.097617	-0.00116023	0.909771
TC	Child_BMI	-0.0005	0.1973	0.1895	-0.0026	0.8721	-0.00111491	0.100631	0.208181	-0.0077029	0.349	-0.00135791	0.0744536	0.166764	-0.0121864	0.066257
TC	DBP	0.0011	0.1973	0.0952	0.0083	0.6784	0.000469786	0.123344	0.122874	0.00381603	0.752	0.000567508	0.0744536	0.118408	0.0060442	0.634809
TC	FNBMD	-0.0016	0.1973	0.211	-0.0077	0.6282	0.0010924	0.100631	0.122123	0.00985406	0.283	0.000154933	0.0744536	0.101866	0.00177904	0.851232
TC	HDL	0.018	0.1973	0.1963	0.0915	0.2399	0.0153355	0.0985518	0.109209	0.147822	0.0195	0.00718275	0.0744536	0.0769008	0.0949255	0.11094
TC	Head_Cir	-0.0056	0.1973	0.1518	-0.0324	0.2729	-0.00253297	0.100627	0.294638	-0.0147105	0.199	-0.00195132	0.0744536	0.146811	-0.0186641	0.194151
TC	Height	-0.0172	0.1973	0.2476	-0.078	0.0038	-0.0382191	0.119281	0.341091	-0.189479	1.30e-16*	-0.00985702	0.0744536	0.419792	-0.0557552	0.000182813
TC	HG	-0.0006	0.1973	0.0856	-0.0044	0.8122	-0.000393783	0.124244	0.10167	-0.00350366	0.777	-0.000241739	0.0744536	0.098083	-0.00282883	0.812296
TC	LDL	0.1751	0.1973	0.1786	0.9325	0	0.0885194	0.098889	0.0887886	0.944683	6.69e-15*	0.0508583	0.0744536	0.0676316	0.716711	5.4896e-06
TC	LSBMD	-0.0027	0.1973	0.1804	-0.014	0.3988	0.00112908	0.100628	0.121635	0.0102055	0.266	-0.000116666	0.0744536	0.0956754	-0.0013823	0.903074
TC	MTI	0.0008	0.1973	0.0587	0.0072	0.7131	-0.000556348	0.124048	0.0724666	-0.0058679	0.605	0.000302155	0.0744536	0.0692827	0.00420702	0.726053
TC	NNI	0.0019	0.1973	0.0489	0.0195	0.3342	0.00475188	0.124801	0.0573166	0.0561845	5.07e-05*	0.00287337	0.0744536	0.0554736	0.0447101	0.000380853
TC	PG	0.0004	0.1973	0.2727	0.0018	0.9284	-0.00240818	0.100627	0.366306	-0.0125432	0.158	-0.00309966	0.0744536	0.281502	-0.0214107	0.0165217
TC	PLT	0.0024	0.1973	0.1523	0.0141	0.6053	0.00766597	0.123559	0.213621	0.0471855	0.0195	0.00532198	0.0744536	0.218194	0.0417551	0.0244015
TC	PR	0.0015	0.1973	0.0939	0.0108	0.6918	0.00172211	0.104323	0.117681	0.0155424	0.382	0.00109383	0.0744536	0.118502	0.0116451	0.540074
TC	RBC	0.0072	0.1973	0.1308	0.0449	0.1841	0.000444785	0.123113	0.178046	0.00300423	0.861	0.00167498	0.0744536	0.179261	0.0144985	0.371416
TC	SBP	-0.0006	0.1973	0.1074	-0.0042	0.7884	0.00142797	0.123351	0.133185	0.0111409	0.298	0.000491288	0.0744536	0.12856	0.00502158	0.670637
TG	BL	0.0028	0.2457	0.1194	0.0163	0.5074	9.90584e-05	0.0909458	0.170192	0.000796214	0.95	0.000547448	0.0824163	0.0925834	0.00626715	0.573844
TG	BMI	0.0282	0.2457	0.1009	0.1791	1.249e-06	0.0531873	0.116275	0.0513027	0.688643	1.17e-64*	-0.00368092	0.0824163	0.126689	-0.036023	0.0100153	Lu Q, Li B, Ou D, et al. A Powerful Approach to Estimating Annotation-Stratified Genetic Covariance via GWAS Summary Statistics. Am J Hum Genet. 2017. doi:10.1016/j.ajhg.2017.11.001Bulik-Sullivan B, Finucane HK, Anttila V, et al. An atlas of genetic correlations across human diseases and traits. Nat Genet. 2015. doi:10.1038/ng.3406
TG	BW	0.0002	0.2457	0.0889	0.0013	0.9584	-0.000507374	0.0909497	0.142353	-0.00445908	0.673	0.000457245	0.0824163	0.097617	0.00509776	0.627271
TG	Child_BMI	-0.0048	0.2457	0.1895	-0.0224	0.1606	-0.000716082	0.0909524	0.208676	-0.0051978	0.628	-0.00117868	0.0824163	0.166764	-0.010054	0.25734
TG	DBP	0.0037	0.2457	0.0952	0.0245	0.1539	0.00597964	0.11332	0.122849	0.05068	2.28e-05*	0.00368723	0.0824163	0.118408	0.0373253	0.00735616	Bonaa KH, Thelle DS. Association between blood pressure and serum lipids in a population: The Troms∅ study. Circulation. 1991. doi:10.1161/01.CIR.83.4.1305
TG	FNBMD	-0.0019	0.2457	0.211	-0.0085	0.5409	0.00130213	0.0909465	0.121849	0.0123695	0.301	2.26238e-05	0.0824163	0.101866	0.000246913	0.98299
TG	HDL	-0.1421	0.2457	0.1963	-0.647	1.9956e-19	-0.0547986	0.0899401	0.108646	-0.554352	3.72e-17*	-0.0482002	0.0824163	0.0769008	-0.605447	2.11346e-07
TG	Head_Cir	0.003	0.2457	0.1518	0.0156	0.5685	0.000527069	0.0909316	0.294424	0.00322124	0.802	0.000585728	0.0824163	0.146811	0.00532489	0.742167
TG	Height	-0.0237	0.2457	0.2476	-0.096	4.4688e-05	-0.0198066	0.104557	0.340749	-0.104934	5.70e-07*	-0.00857895	0.0824163	0.419792	-0.0461222	0.000102233	Nelson CP, Hamby SE, Saleheen D, et al. Genetically determined height and coronary artery disease. N Engl J Med. 2015. doi:10.1056/NEJMoa1404881
TG	HG	-0.0019	0.2457	0.0856	-0.0134	0.4481	0.000730893	0.114701	0.101644	0.00676908	0.615	-0.000119738	0.0824163	0.098083	-0.00133176	0.906433
TG	LDL	0.0761	0.2457	0.1786	0.3632	1.6019e-08	0.0267443	0.090119	0.0860763	0.303656	5.09e-05*	0.0261985	0.0824163	0.0676316	0.350909	5.27669e-06
TG	LSBMD	-0.0038	0.2457	0.1804	-0.0179	0.2884	0.00180175	0.0909533	0.121235	0.0171582	0.16	0.000182377	0.0824163	0.0956754	0.00205382	0.88398
TG	MTI	-0.0005	0.2457	0.0587	-0.0039	0.8254	-0.00143348	0.114706	0.0724607	-0.0157234	0.198	-0.000574813	0.0824163	0.0692827	-0.0076069	0.490726
TG	NNI	0.0043	0.2457	0.0489	0.0393	0.0488	0.00793144	0.115287	0.0572874	0.0975962	3.17e-10*	0.0054044	0.0824163	0.0554736	0.0799278	5.15241e-08
TG	PG	0.0019	0.2457	0.2727	0.0075	0.757	0.000740979	0.0909348	0.365787	0.00406281	0.724	-0.00102453	0.0824163	0.281502	-0.00672635	0.507183
TG	PLT	0.0045	0.2457	0.1523	0.0231	0.3649	0.00531955	0.113835	0.213101	0.0341542	0.102	0.00349577	0.0824163	0.218194	0.0260684	0.180535
TG	PR	0.0042	0.2457	0.0939	0.0273	0.2445	0.00571055	0.0935299	0.11763	0.0544432	0.00219	0.00489242	0.0824163	0.118502	0.0495056	0.00380321
TG	RBC	0.0047	0.2457	0.1308	0.0261	0.2306	0.0095293	0.114338	0.177953	0.0668057	3.41e-07*	0.00544562	0.0824163	0.179261	0.0448021	0.000993337
TG	SBP	0.0051	0.2457	0.1074	0.0314	0.0539	0.00665078	0.113305	0.133166	0.0541442	3.55e-05*	0.00442598	0.0824163	0.12856	0.0429982	0.00265399	Bonaa KH, Thelle DS. Association between blood pressure and serum lipids in a population: The Troms∅ study. Circulation. 1991. doi:10.1161/01.CIR.83.4.1305
TG	TC	0.0899	0.2457	0.1973	0.4082	1.2772e-07	0.0325122	0.0903029	0.0980995	0.345432	1.39e-05*	0.0331743	0.0824163	0.0744536	0.4235	3.88799e-05
WBC	BL	-0.0025	0.1171	0.1194	-0.0209	0.3287	0.00104219	0.161094	0.170537	0.00628783	0.267	0.00100535	0.156865	0.0925834	0.0083423	0.269352
WBC	BMI	0.0031	0.1171	0.1009	0.0289	0.0645	0.0079072	0.16103	0.0469135	0.0909747	2.24e-12*	-0.0343223	0.156865	0.126689	-0.243469	4.26541e-29	Dixon JB, O’Brien PE. Obesity and the white blood cell count: Changes with sustained weight loss. Obes Surg. 2006. doi:10.1381/096089206776116453
WBC	BW	0.0026	0.1171	0.0889	0.0252	0.2803	0.000494684	0.161093	0.14286	0.00326088	0.567	0.000671431	0.156865	0.097617	0.00542595	0.436357
WBC	Child_BMI	-0.0038	0.1171	0.1895	-0.0254	0.0852	6.03147e-05	0.161093	0.209142	0.000328598	0.944	0.000150558	0.156865	0.166764	0.000930873	0.845808
WBC	DBP	0.0152	0.1171	0.0952	0.1443	7.7479e-06	0.0155278	0.161122	0.122893	0.110349	0.000478	0.0138447	0.156865	0.118408	0.101585	0.000167253
WBC	FNBMD	-0.0021	0.1171	0.211	-0.0134	0.3408	-0.00142071	0.161093	0.12272	-0.0101044	0.0428	-0.00114709	0.156865	0.101866	-0.00907447	0.125369
WBC	HDL	-0.0056	0.1171	0.1963	-0.0372	0.0509	-0.00966958	0.161108	0.13578	-0.0653777	2.93e-06*	-0.00556875	0.156865	0.0769008	-0.0507025	0.000110206
WBC	Head_Cir	0.0028	0.1171	0.1518	0.021	0.4314	-0.000456799	0.161093	0.295872	-0.00209235	0.709	-4.54504e-05	0.156865	0.146811	-0.0002995	0.973365
WBC	Height	-0.0066	0.1171	0.2476	-0.0386	0.0481	-0.015305	0.161022	0.344181	-0.0650125	1.60e-12*	-0.0406692	0.156865	0.419792	-0.158484	3.89447e-12
WBC	HG	-0.0159	0.1171	0.0856	-0.1585	3.6393e-07	-0.0182501	0.161066	0.101687	-0.142604	4.17e-06*	-0.0166128	0.156865	0.098083	-0.133932	4.00847e-11
WBC	LDL	0.0077	0.1171	0.1786	0.0531	0.0525	0.00468435	0.161066	0.109336	0.0352994	0.00285	0.0030142	0.156865	0.0676316	0.0292641	0.0162668
WBC	LSBMD	0.0004	0.1171	0.1804	0.0026	0.8664	-0.000426957	0.161093	0.12234	-0.00304131	0.535	-0.000217852	0.156865	0.0956754	-0.00177827	0.782281
WBC	MTI	-0.0003	0.1171	0.0587	-0.0036	0.9081	-0.00273298	0.161155	0.0724589	-0.0252911	0.362	0.00055143	0.156865	0.0692827	0.0052895	0.751132
WBC	NNI	0.0234	0.1171	0.0489	0.3097	1.607e-25	0.0249589	0.161058	0.0572709	0.259876	9.79e-22*	0.0234854	0.156865	0.0554736	0.251763	3.80603e-30
WBC	PG	-0.0023	0.1171	0.2727	-0.0127	0.5307	-0.00342334	0.161094	0.367653	-0.0140667	0.00574	-0.00273722	0.156865	0.281502	-0.0130259	0.0199668
WBC	PLT	0.032	0.1171	0.1523	0.2393	9.5172e-06	0.00290371	0.165087	0.220638	0.0152144	0.63	0.034598	0.156865	0.218194	0.187011	3.68942e-11
WBC	PR	0.0143	0.1171	0.0939	0.1359	0.0004	0.0136648	0.161198	0.122345	0.097304	0.00228	0.0142496	0.156865	0.118502	0.104515	9.2775e-07
WBC	RBC	0.0222	0.1171	0.1308	0.1792	2.7293e-05	0.00845411	0.161218	0.179299	0.0497248	0.0346	0.0212244	0.156865	0.179261	0.12657	1.81692e-06
WBC	SBP	0.0195	0.1171	0.1074	0.1741	9.2888e-11	0.0205314	0.161095	0.13319	0.140165	1.81e-08*	0.0171304	0.156865	0.12856	0.120629	1.6396e-07
WBC	TC	0.008	0.1171	0.1973	0.0527	0.0503	0.0054579	0.161055	0.123464	0.0387052	0.00252	0.00398192	0.156865	0.0744536	0.0368457	0.00450052
WBC	TG	0.2457	0.0666	0.003	0.0118445	0.160801	0.114301	0.0873667	1.48183e-05	0.00947419	1.30e-06*	0.0824163	0.0833245	1.00902e-06
