# Supplementary material for: Accurate genetic and environmental covariance estimation with composite likelihood in genome-wide association studies
Source: PLoS Genet. 2021 Jan 4;17(1):e1009293. doi: 10.1371/journal.pgen.1009293 (PMC7808654; doi:10.1371/journal.pgen.1009293)
Supplement: S3 Table — The table lists the phenotype name abbreviation of the first study, second study, environmental covariance estimates, environmental variance of the first trait, environmental variance of the second trait, environmental correlation estimate, corresponding p-value, and supporting information. (XLSX) [file pgen.1009293.s014.xlsx]

## Sheet: Sheet1
Table S3 Environmental corelation estimate of GECKO. The table lists the phenotype name abbreviation of the first study, second study, environmental correlation estimate and corresponding P value, sample composition information and supporting information.
Study_1	Study_2	Study_Indicator	cov_ve	env_1	env_2	cor_ve	P	Support
BMI	BL	0	0	0.953182	0.8296	0	1
BW	BL	1	0.261773	0.856213	0.828055	0.310889	4.23626e-37
BW	BMI	0	0	0.85734	0.953182	0	1
Child_BMI	BL	1	0.0388078	0.791966	0.829961	0.0478671	0.115604
Child_BMI	BMI	0	0	0.791883	0.953176	0	1
Child_BMI	BW	1	0.0698307	0.79193	0.857552	0.084737	0.000980817
DBP	BL	0	0	0.877114	0.829425	0	1
DBP	BMI	0	0	0.877064	0.953029	0	1
DBP	BW	0	0	0.877113	0.857193	0	1
DBP	Child_BMI	0	0	0.877114	0.790855	0	1
FNBMD	BL	0	0	0.879686	0.830199	0	1
FNBMD	BMI	0	0	0.87738	0.953182	0	1
FNBMD	BW	0	0	0.879663	0.857823	0	1
FNBMD	Child_BMI	0	0	0.879493	0.791628	0	1
FNBMD	DBP	0	0	0.87727	0.877114	0	1
HDL	BL	0	0	0.889149	0.829681	0	1
HDL	BMI	0	0	0.858589	0.947683	0	1
HDL	BW	0	0	0.889151	0.857484	0	1
HDL	Child_BMI	0	0	0.889149	0.791357	0	1
HDL	DBP	0	0	0.863828	0.877092	0	1
HDL	FNBMD	0	0	0.889149	0.877857	0	1
Head_Cir	BL	1	0.0780949	0.700978	0.829705	0.102402	0.0261264
Head_Cir	BMI	0	0	0.704862	0.953181	0	1
Head_Cir	BW	1	0.135873	0.701737	0.857763	0.175131	1.2492e-05	[1]
Head_Cir	Child_BMI	1	0.0904054	0.69944	0.792139	0.121456	0.00931473
Head_Cir	DBP	0	0	0.704259	0.877112	0	1
Head_Cir	FNBMD	0	0	0.706515	0.879915	0	1
Head_Cir	HDL	0	0	0.705182	0.889153	0	1
Height	BL	0	0	0.659021	0.830494	0	1
Height	BMI	1	-0.0744919	0.659007	0.953147	-0.0939905	4.9255e-25	[2]
Height	BW	0	0	0.659019	0.857849	0	1
Height	Child_BMI	0	0	0.659022	0.791185	0	1
Height	DBP	0	0	0.655939	0.87712	0	1
Height	FNBMD	0	0	0.659022	0.877319	0	1
Height	HDL	0	0	0.659009	0.868633	0	1
Height	Head_Cir	0	0	0.659022	0.704718	0	1
HG	BL	0	0	0.898312	0.829442	0	1
HG	BMI	0	0	0.898316	0.953181	0	1
HG	BW	0	0	0.898312	0.857205	0	1
HG	Child_BMI	0	0	0.898313	0.790861	0	1
HG	DBP	1	0.0722521	0.898284	0.877073	0.0814003	0.128995
HG	FNBMD	0	0	0.898313	0.877275	0	1
HG	HDL	0	0	0.898324	0.86355	0	1
HG	Head_Cir	0	0	0.898313	0.704374	0	1
HG	Height	0	0	0.898384	0.655625	0	1
LDL	BL	0	0	0.911735	0.829837	0	1
LDL	BMI	0	0	0.892962	0.952867	0	1
LDL	BW	0	0	0.911733	0.857608	0	1
LDL	Child_BMI	0	0	0.911729	0.791853	0	1
LDL	DBP	0	0	0.890844	0.877128	0	1
LDL	FNBMD	0	0	0.91173	0.87813	0	1
LDL	HDL	1	-0.105547	0.911806	0.890407	-0.117138	2.91684e-12
LDL	Head_Cir	0	0	0.911748	0.705561	0	1
LDL	Height	0	0	0.892741	0.658972	0	1
LDL	HG	0	0	0.890506	0.89833	0	1
LSBMD	BL	0	0	0.87878	0.830243	0	1
LSBMD	BMI	0	0	0.877786	0.953182	0	1
LSBMD	BW	0	0	0.878725	0.857817	0	1
LSBMD	Child_BMI	0	0	0.878163	0.791286	0	1
LSBMD	DBP	0	0	0.877673	0.877113	0	1
LSBMD	FNBMD	1	0.454692	0.869376	0.871226	0.522454	3.02138e-63
LSBMD	HDL	0	0	0.878022	0.88915	0	1
LSBMD	Head_Cir	0	0	0.879135	0.706896	0	1
LSBMD	Height	0	0	0.877735	0.659021	0	1
LSBMD	HG	0	0	0.877686	0.898313	0	1
LSBMD	LDL	0	0	0.87831	0.911734	0	1
MTI	BL	0	0	0.927533	0.829485	0	1
MTI	BMI	0	0	0.927532	0.953182	0	1
MTI	BW	0	0	0.927533	0.857242	0	1
MTI	Child_BMI	0	0	0.927532	0.790859	0	1
MTI	DBP	1	-0.0204927	0.927535	0.877114	-0.0227199	0.662815
MTI	FNBMD	0	0	0.927533	0.877298	0	1
MTI	HDL	0	0	0.927532	0.863552	0	1
MTI	Head_Cir	0	0	0.927533	0.704513	0	1
MTI	Height	0	0	0.927526	0.655822	0	1
MTI	HG	1	-0.112463	0.927534	0.898302	-0.123206	2.37938e-17	[3]
MTI	LDL	0	0	0.927534	0.890499	0	1
MTI	LSBMD	0	0	0.927533	0.877703	0	1
NNI	BL	0	0	0.942661	0.829512	0	1
NNI	BMI	0	0	0.942617	0.953014	0	1
NNI	BW	0	0	0.942661	0.857262	0	1
NNI	Child_BMI	0	0	0.942661	0.79088	0	1
NNI	DBP	1	0.0475277	0.942676	0.877217	0.0522651	0.00601931
NNI	FNBMD	0	0	0.942661	0.877316	0	1
NNI	HDL	0	0	0.942631	0.863385	0	1
NNI	Head_Cir	0	0	0.942661	0.704596	0	1
NNI	Height	0	0	0.942669	0.65565	0	1
NNI	HG	1	-0.0338588	0.94268	0.898329	-0.0367936	0.0071464
NNI	LDL	0	0	0.942683	0.890186	0	1
NNI	LSBMD	0	0	0.942661	0.877726	0	1
NNI	MTI	1	0.0318504	0.942659	0.92753	0.0340622	0.211154
PG	BL	1	-0.0690649	0.637519	0.831795	-0.0948424	0.0203721
PG	BMI	0	0	0.633246	0.95318	0	1
PG	BW	1	-0.0990726	0.637099	0.859023	-0.133921	0.00145532
PG	Child_BMI	1	0.136983	0.626098	0.791611	0.194576	0.000348946	[4]
PG	DBP	0	0	0.63263	0.877113	0	1
PG	FNBMD	0	0	0.634653	0.879833	0	1
PG	HDL	0	0	0.633879	0.889154	0	1
PG	Head_Cir	1	-0.0252832	0.638859	0.707117	-0.037617	0.693594
PG	Height	0	0	0.633566	0.659018	0	1
PG	HG	0	0	0.632695	0.898313	0	1
PG	LDL	0	0	0.633826	0.911746	0	1
PG	LSBMD	0	0	0.633771	0.878595	0	1
PG	MTI	0	0	0.632822	0.927533	0	1
PG	NNI	0	0	0.632903	0.942661	0	1
PLT	BL	0	0	0.786319	0.829345	0	1
PLT	BMI	0	0	0.786323	0.953208	0	1
PLT	BW	0	0	0.786319	0.857155	0	1
PLT	Child_BMI	0	0	0.786319	0.790912	0	1
PLT	DBP	1	0.0275249	0.7863	0.877164	0.033143	0.370085
PLT	FNBMD	0	0	0.786319	0.877295	0	1
PLT	HDL	0	0	0.786359	0.86408	0	1
PLT	Head_Cir	0	0	0.786318	0.703932	0	1
PLT	Height	0	0	0.786349	0.656156	0	1
PLT	HG	1	-0.00952203	0.786227	0.89834	-0.0113301	0.706218
PLT	LDL	0	0	0.786343	0.890691	0	1
PLT	LSBMD	0	0	0.786318	0.87771	0	1
PLT	MTI	1	0.00743999	0.786237	0.927522	0.00871231	0.795492
PLT	NNI	1	0.0272018	0.78617	0.942697	0.0315976	0.192786
PLT	PG	0	0	0.786319	0.632478	0	1
PR	BL	0	0	0.881847	0.82962	0	1
PR	BMI	0	0	0.879309	0.953197	0	1
PR	BW	0	0	0.881847	0.857365	0	1
PR	Child_BMI	0	0	0.881846	0.790875	0	1
PR	DBP	1	0.188325	0.877762	0.877087	0.214634	6.82455e-14
PR	FNBMD	0	0	0.881848	0.877635	0	1
PR	HDL	0	0	0.882078	0.885992	0	1
PR	Head_Cir	0	0	0.881849	0.705	0	1
PR	Height	0	0	0.87798	0.659024	0	1
PR	HG	1	-0.0529611	0.877639	0.898312	-0.0596466	0.0235487
PR	LDL	0	0	0.882277	0.908288	0	1
PR	LSBMD	0	0	0.881848	0.877484	0	1
PR	MTI	1	-0.0115187	0.877632	0.927533	-0.0127668	0.805046
PR	NNI	1	0.0574975	0.877649	0.942664	0.0632136	0.00801807
PR	PG	0	0	0.881848	0.633251	0	1
PR	PLT	1	0.0429764	0.877623	0.786318	0.0517341	0.174557
RBC	BL	0	0	0.821906	0.829366	0	1
RBC	BMI	0	0	0.821912	0.953105	0	1
RBC	BW	0	0	0.821906	0.857178	0	1
RBC	Child_BMI	0	0	0.821905	0.791084	0	1
RBC	DBP	1	0.166612	0.820696	0.876793	0.196411	8.6197e-15
RBC	FNBMD	0	0	0.821906	0.877606	0	1
RBC	HDL	0	0	0.822023	0.863978	0	1
RBC	Head_Cir	0	0	0.821905	0.704399	0	1
RBC	Height	0	0	0.822146	0.655955	0	1
RBC	HG	1	0.0309962	0.821589	0.898365	0.036079	0.655002
RBC	LDL	0	0	0.821951	0.891223	0	1
RBC	LSBMD	0	0	0.821905	0.877997	0	1
RBC	MTI	1	-0.00904214	0.821638	0.927557	-0.0103576	0.844243
RBC	NNI	1	0.0121164	0.821634	0.942669	0.0137674	0.600049
RBC	PG	0	0	0.821906	0.632386	0	1
RBC	PLT	1	-0.0186102	0.823224	0.787841	-0.0231085	0.628032
RBC	PR	1	0.0553609	0.821904	0.877801	0.0651771	0.0289115
SBP	BL	0	0	0.866811	0.829414	0	1
SBP	BMI	0	0	0.866836	0.953137	0	1
SBP	BW	0	0	0.866811	0.857184	0	1
SBP	Child_BMI	0	0	0.866811	0.79085	0	1
SBP	DBP	1	0.481061	0.84271	0.854998	0.566733	3.12763e-59	[5]
SBP	FNBMD	0	0	0.866811	0.87726	0	1
SBP	HDL	0	0	0.866805	0.863862	0	1
SBP	Head_Cir	0	0	0.86681	0.704234	0	1
SBP	Height	0	0	0.866913	0.655931	0	1
SBP	HG	1	0.0903009	0.866736	0.898258	0.102341	0.00458408
SBP	LDL	0	0	0.866813	0.890839	0	1
SBP	LSBMD	0	0	0.866811	0.87766	0	1
SBP	MTI	1	-0.0192836	0.86681	0.927532	-0.0215061	0.73782
SBP	NNI	1	0.0329903	0.866896	0.942694	0.0364937	0.0506605
SBP	PG	0	0	0.866811	0.632589	0	1
SBP	PLT	1	0.00639893	0.866828	0.786331	0.00775065	0.778119
SBP	PR	1	0.0503061	0.866803	0.877644	0.0576769	0.129084
SBP	RBC	1	0.10163	0.866621	0.821455	0.120453	8.86234e-07	[6]
TC	BL	0	0	0.899371	0.829802	0	1
TC	BMI	0	0	0.881441	0.953174	0	1
TC	BW	0	0	0.899369	0.85755	0	1
TC	Child_BMI	0	0	0.899369	0.791819	0	1
TC	DBP	0	0	0.876656	0.877126	0	1
TC	FNBMD	0	0	0.899369	0.877877	0	1
TC	HDL	1	0.108536	0.901448	0.890791	0.12112	1.66424e-09
TC	Head_Cir	0	0	0.899373	0.705362	0	1
TC	Height	0	0	0.880719	0.658909	0	1
TC	HG	0	0	0.875756	0.89833	0	1
TC	LDL	1	0.793166	0.901111	0.911211	0.875317	1.97725e-144
TC	LSBMD	0	0	0.899372	0.878365	0	1
TC	MTI	0	0	0.875952	0.927533	0	1
TC	NNI	0	0	0.875199	0.942683	0	1
TC	PG	0	0	0.899373	0.633694	0	1
TC	PLT	0	0	0.876441	0.786379	0	1
TC	PR	0	0	0.895677	0.882319	0	1
TC	RBC	0	0	0.876887	0.821954	0	1
TC	SBP	0	0	0.876649	0.866815	0	1
TG	BL	0	0	0.909054	0.829808	0	1
TG	BMI	0	0	0.883725	0.948697	0	1
TG	BW	0	0	0.90905	0.857647	0	1
TG	Child_BMI	0	0	0.909048	0.791324	0	1
TG	DBP	0	0	0.88668	0.877151	0	1
TG	FNBMD	0	0	0.909053	0.878151	0	1
TG	HDL	1	-0.327338	0.91006	0.891354	-0.363443	2.46165e-70
TG	Head_Cir	0	0	0.909068	0.705576	0	1
TG	Height	0	0	0.895443	0.659251	0	1
TG	HG	0	0	0.885299	0.898356	0	1
TG	LDL	1	0.19379	0.909881	0.913924	0.212512	1.12153e-38
TG	LSBMD	0	0	0.909047	0.878765	0	1
TG	MTI	0	0	0.885294	0.927539	0	1
TG	NNI	0	0	0.884713	0.942713	0	1
TG	PG	0	0	0.909065	0.634213	0	1
TG	PLT	0	0	0.886165	0.786899	0	1
TG	PR	0	0	0.90647	0.88237	0	1
TG	RBC	0	0	0.885662	0.822047	0	1
TG	SBP	0	0	0.886695	0.866834	0	1
TG	TC	1	0.289878	0.909697	0.901901	0.320028	1.51954e-59
WBC	BL	0	0	0.838906	0.829463	0	1
WBC	BMI	0	0	0.83897	0.953087	0	1
WBC	BW	0	0	0.838907	0.85714	0	1
WBC	Child_BMI	0	0	0.838907	0.790858	0	1
WBC	DBP	1	0.0560444	0.838878	0.877107	0.0653366	0.0171622
WBC	FNBMD	0	0	0.838907	0.87728	0	1
WBC	HDL	0	0	0.838892	0.86422	0	1
WBC	Head_Cir	0	0	0.838907	0.704128	0	1
WBC	Height	0	0	0.838978	0.655819	0	1
WBC	HG	1	-0.0155681	0.838934	0.898313	-0.0179332	0.477492
WBC	LDL	0	0	0.838934	0.890664	0	1
WBC	LSBMD	0	0	0.838907	0.87766	0	1
WBC	MTI	1	0.0406829	0.838845	0.927541	0.0461217	0.0587078
WBC	NNI	1	0.0631427	0.838942	0.942729	0.0710009	4.43948e-06
WBC	PG	0	0	0.838906	0.632347	0	1
WBC	PLT	1	0.292582	0.834913	0.779362	0.362708	9.61222e-19	7
WBC	PR	1	0.141869	0.838802	0.877655	0.165347	6.90105e-08
WBC	RBC	1	0.117468	0.838782	0.820701	0.14158	4.52115e-07
WBC	SBP	1	0.0527646	0.838905	0.86681	0.0618763	0.00542855
WBC	TC	0	0	0.838945	0.876536	0	1
WBC	TG	0	0	0.839199	0.885699	0	1
Reference
1	Samuelsen SO, Stene LC, Bakketeig LS. Association of head circumference at birth among sibling pairs. Paediatr Perinat Epidemiol. 2004;18(1):26–32.
2	Sperrin M, Marshall AD, Higgins V, Renehan AG, Buchan IE. Body mass index relates weight to height differently in women and older adults: Serial cross-sectional surveys in England (1992-2011). J Public Heal (United Kingdom). 2016;38(3):607–13.
3	Kim KH, Park SK, Lee DR, Lee J. The relationship between handgrip strength and cognitive function in elderly Koreans over 8 years: A prospective population-based study using Korean longitudinal study of ageing. Korean J Fam Med. 2019;40(1):9–15.
4	Cousminer DL, Berry DJ, Timpson NJ, Ang W, Thiering E, Byrne EM, et al. Genome-wide association and longitudinal analyses reveal genetic loci linking pubertal height growth, pubertal timing and childhood adiposity. Hum Mol Genet. 2013;22(13):2735–47.
5	Christofaro DGD, Casonatto J, Vanderlei LCM, Cucato GG, Dias RMR. Relationship between resting heart rate, blood pressure and pulse pressure in adolescents. Arq Bras Cardiol. 2017;108(5):405–10.
6	Gobe BO, Gobel AS, Weisser B, Gldnzer K, Vetter H, Düsing R. Arterial blood pressure correlation with erythrocyte count, hematocrit, and hemoglobin concentration. Am J Hypertens. 1991;4(1):14–9.
7	Friedman GD, Selby J V., Quesenberry CP. The leukocyte count: A predictor of hypertension. J Clin Epidemiol. 1990;43(9):907–11.
