# Supplementary material for: Accurate genetic and environmental covariance estimation with composite likelihood in genome-wide association studies
Source: PLoS Genet. 2021 Jan 4;17(1):e1009293. doi: 10.1371/journal.pgen.1009293 (PMC7808654; doi:10.1371/journal.pgen.1009293)
Supplement: S4 Table — The table lists the phenotype name abbreviation of the first study, second study, genetic and environmental covariance and correlation estimate of GECKO and corresponding p-value. (XLSX) [file pgen.1009293.s015.xlsx]

## Sheet: Sheet1
Table S4 Genetic and environmental covariance estimate of GECKO. The table lists the phenotype name abbreviation of the first study, phenotype name abbreviation of the second study, genetic and environmental covariance and correlation estimate of GECKO and corresponding P value using dense SNP sets
Study_1	Study_2	Study_Indicator	environmental covariance	correlation	p-value	genetic covariance	correlation	p-value
HDL	DBP	0	0	0	1	-0.00689781	-0.0482178	4.51638e-06
HG	DBP	1	0.0600298	0.068953	0.0235168	-0.00884571	-0.0687225	0.0297439
HG	HDL	0	0	0	1	0.000487864	0.0037507	0.720893
LDL	DBP	0	0	0	1	0.00179681	0.0139311	0.273626
LDL	HDL	1	-0.0887598	-0.0993816	9.77826e-15	-0.00387193	-0.0364366	0.428465
LDL	HG	0	0	0	1	-0.00116748	-0.00995488	0.404287
MTI	DBP	1	-0.0265748	-0.0299349	0.123292	0.00661511	0.0614494	0.0389935
MTI	HDL	0	0	0	1	-0.000200494	-0.00184231	0.847236
MTI	HG	1	-0.0991551	-0.110104	5.45453e-25	-0.0137741	-0.140964	8.72797e-14
MTI	LDL	0	0	0	1	-0.0014739	-0.0150153	0.281273
NNI	DBP	1	0.048331	0.0539577	2.26169e-05	0.0365729	0.380145	6.40025e-58
NNI	HDL	0	0	0	1	-0.00925293	-0.0950067	3.21752e-16
NNI	HG	1	-0.0457139	-0.0503089	3.3133e-06	-0.0179787	-0.206047	1.70953e-18
NNI	LDL	0	0	0	1	0.00600724	0.068417	2.01562e-07
NNI	MTI	1	0.0383828	0.0414313	0.000987357	-0.00171027	-0.0234033	0.414638
PLT	DBP	1	0.026747	0.0339534	0.113798	0.00469123	0.0236876	0.24046
PLT	HDL	0	0	0	1	0.00110248	0.00551757	0.521701
PLT	HG	1	-0.0124494	-0.0155854	0.427626	-0.010798	-0.0599855	0.00137302
PLT	LDL	0	0	0	1	0.00929936	0.0515603	0.000134869
PLT	MTI	1	-0.0276532	-0.0339548	0.132973	0.0115514	0.0766267	0.00026508
PLT	NNI	1	0.00899339	0.0109467	0.50281	0.00881158	0.0654537	0.000247147
PR	DBP	1	0.173574	0.201266	4.34075e-26	0.0304312	0.221291	1.21113e-18
PR	HDL	0	0	0	1	-0.00606483	-0.04807	0.000710017
PR	HG	1	-0.0668231	-0.0763912	3.93164e-05	-0.00390359	-0.0312473	0.135995
PR	LDL	0	0	0	1	0.00217718	0.0191042	0.199282
PR	MTI	1	-0.00116884	-0.00131049	0.965989	-0.00258828	-0.024759	0.585322
PR	NNI	1	0.0348323	0.0387086	0.010928	0.0150668	0.161268	1.41093e-08
PR	PLT	1	0.080571	0.101821	2.30038e-05	0.00860305	0.0447028	0.00950203
RBC	DBP	1	0.17024	0.209946	1.3848e-29	-0.0045112	-0.0246931	0.208977
RBC	HDL	0	0	0	1	-0.0134723	-0.0745007	5.83822e-12
RBC	HG	1	0.0154872	0.0187416	0.741323	-0.00377493	-0.023199	0.288887
RBC	LDL	0	0	0	1	0.00397361	0.0243862	0.0755088
RBC	MTI	1	-0.00548694	-0.00651228	0.941001	-0.000849844	-0.00624	0.923897
RBC	NNI	1	-0.000223045	-0.00026241	0.987097	0.0122281	0.100426	1.0597e-05
RBC	PLT	1	-0.0317202	-0.0423509	0.232324	0.0187766	0.0753021	0.00182082
RBC	PR	1	0.0304149	0.0371488	0.0996576	0.0251676	0.14476	2.80005e-10
SBP	DBP	1	0.626333	0.754188	3.81501e-222	0.0483398	0.285488	1.35519e-32
SBP	HDL	0	0	0	1	-0.00517621	-0.0348314	0.00099128
SBP	HG	1	0.0690918	0.0798945	6.32427e-05	-0.00982966	-0.0734653	0.00179774
SBP	LDL	0	0	0	1	0.00103901	0.00775268	0.506771
SBP	MTI	1	-0.0199516	-0.0226229	0.754058	0.00336942	0.0301288	0.651429
SBP	NNI	1	0.0369973	0.0415787	0.000599681	0.0356826	0.356956	3.97151e-57
SBP	PLT	1	0.00818359	0.0104566	0.612837	0.015623	0.0759242	4.47956e-06
SBP	PR	1	0.0335789	0.0391967	0.0470914	0.00783404	0.0548062	0.0248121
SBP	RBC	1	0.0914424	0.113165	1.27464e-10	-0.00413255	-0.0220488	0.208682
TC	DBP	0	0	0	1	0.001142	0.00829453	0.476941
TC	HDL	1	0.104662	0.117882	3.03254e-17	0.0155123	0.138494	0.00589125
TC	HG	0	0	0	1	-0.000980659	-0.0078287	0.502988
TC	LDL	1	0.775663	0.865509	1.76825e-107	0.0851738	0.824667	1.43399e-13
TC	MTI	0	0	0	1	-0.000986475	-0.0094114	0.452357
TC	NNI	0	0	0	1	0.00558706	0.0595787	9.46271e-07
TC	PLT	0	0	0	1	0.0120547	0.0626183	2.09955e-05
TC	PR	0	0	0	1	0.00170489	0.0140491	0.342549
TC	RBC	0	0	0	1	0.00183766	0.0105624	0.44334
TC	SBP	0	0	0	1	0.00165739	0.0115848	0.263184
TG	DBP	0	0	0	1	0.0092684	0.0703928	4.54259e-11
TG	HDL	1	-0.317306	-0.355452	3.74798e-96	-0.0545851	-0.510882	2.40914e-20
TG	HG	0	0	0	1	0.000565509	0.00469585	0.693868
TG	LDL	1	0.18991	0.210092	7.90113e-62	0.0255343	0.265859	6.12299e-07
TG	MTI	0	0	0	1	-0.00131417	-0.0130379	0.21576
TG	NNI	0	0	0	1	0.00982552	0.108865	7.38299e-15
TG	PLT	0	0	0	1	0.00770688	0.0417692	0.00276071
TG	PR	0	0	0	1	0.00700872	0.0610875	7.423e-05
TG	RBC	0	0	0	1	0.0128482	0.0767364	3.90059e-12
TG	SBP	0	0	0	1	0.00892148	0.0652304	3.20997e-11
TG	TC	1	0.283252	0.315505	5.74635e-105	0.0307339	0.300981	9.7129e-08
WBC	DBP	1	0.0517403	0.0624926	0.000810626	0.0154999	0.091798	0.000205036
WBC	HDL	0	0	0	1	-0.0113986	-0.0669831	1.8182e-09
WBC	HG	1	-0.0176736	-0.0210414	0.336097	-0.0191317	-0.124852	1.28938e-09
WBC	LDL	0	0	0	1	0.00597149	0.0388391	0.00470695
WBC	MTI	1	0.0333084	0.0389001	0.0107382	-0.00259112	-0.020185	0.344225
WBC	NNI	1	0.049664	0.0574774	5.64129e-06	0.0302072	0.263693	2.29541e-35
WBC	PLT	1	0.199263	0.313632	7.92057e-13	-0.19474	-0.545468	0
WBC	PR	1	0.116608	0.140206	1.81674e-12	0.0165667	0.100949	1.30468e-05
WBC	RBC	1	0.0894177	0.115324	1.05681e-05	-0.0355475	-0.158621	2.30304e-15
WBC	SBP	1	0.0478027	0.0581222	0.00148833	0.0203398	0.115892	4.14193e-09
WBC	TC	0	0	0	1	0.00743182	0.0453509	0.00073082
WBC	TG	0	0	0	1	0.0158206	0.100432	2.48376e-14
